# Supplementary material for: Characterization of a novel polyextremotolerant fungus, Exophiala viscosa, with insights into its melanin regulation and ecological niche
Source: G3 (Bethesda). 2023 May 23;13(8):jkad110. doi: 10.1093/g3journal/jkad110 (PMC10411609; doi:10.1093/g3journal/jkad110)
Supplement: jkad110_Supplementary_Data [file jkad110_supplementary_data.zip]

Archive with 27 entries (27 files):
- 2022-03-11_E_viscosa_JF03-3F_budding_video_S3.mp4
- 2022-03-11_E_viscosa_JF03-4F_budding_video_S4.mp4
- 2022-10-24_E_viscosa_JF03-3F_Sticky_morphology_Video_S1.mp4
- 2022-10-24_E_viscosa_JF03-4F_Sticky_morphology_Video_S2.mp4
- Figure_S1.svg
- Figure_S10.bmp
- Figure_S11.png
- Figure_S12.png
- Figure_S13.png
- Figure_S14.png
- Figure_S15.png
- Figure_S16.png
- Figure_S17.png
- Figure_S18.png
- Figure_S2.png
- Figure_S3.jpg
- Figure_S4.png
- Figure_S5.png
- Figure_S6.png
- Figure_S7.png
- Figure_S8.png
- Figure_S9.png
- File_S1.xlsx
- File_S2.pdf
- File_S3.xlsx
- Supplemental_Tables.docx
- Supplementary_Figure_Captions.docx
